# Supplementary material for: Reactivation of Human X-Linked Gene and Stable X-Chromosome Inactivation Observed in Generation and Differentiation of iPSCs from a Female Patient with HNRNPH2 Mutation
Source: Cells. 2025 Sep 23;14(19):1486. doi: 10.3390/cells14191486 (PMC12523473; doi:10.3390/cells14191486)
Supplement: Supplementary file 1 [file cells-14-01486-s001.zip]

Archive with 1 entries (1 files):
- cells-3820013-supplementary.pdf
